# Supplementary material for: Phytic Acid Treatment Inhibits Browning and Lignification to Promote the Quality of Fresh-Cut Apples during Storage
Source: Foods. 2022 May 18;11(10):1470. doi: 10.3390/foods11101470 (PMC9140707; doi:10.3390/foods11101470)
Supplement: Supplementary file 1 [file foods-11-01470-s001.zip]

Archive with 1 entries (1 files):
- foods-1694356-supplementary.pdf
